# Supplementary material for: Changes in nutrient availability substantially alter bacteria and extracellular enzymatic activities in Antarctic soils
Source: FEMS Microbiol Ecol. 2024 May 2;100(6):fiae071. doi: 10.1093/femsec/fiae071 (PMC11107947; doi:10.1093/femsec/fiae071)
Supplement: fiae071_Supplemental_Files [file fiae071_supplemental_files.zip]

Archive with 9 entries (9 files):
- supp data Fig.S1.tif
- supp data Fig.S2a.tif
- supp data Fig.S2b.tif
- supp data Fig.S3.tif
- supp data Fig.S4.tif
- supp data Fig.S5.tif
- supp data Table_S1.xlsx
- supp data Table_S2.xlsx
- supp data Table_S3.xlsx
