# Supplementary material for: Changes in nutrient availability substantially alter bacteria and extracellular enzymatic activities in Antarctic soils
Source: FEMS Microbiol Ecol. 2024 May 2;100(6):fiae071. doi: 10.1093/femsec/fiae071 (PMC11107947; doi:10.1093/femsec/fiae071)
Supplement: fiae071_Supplemental_Files [file fiae071_supplemental_files.zip › supp data Table_S1.xlsx]

## Sheet: Table S1
Table S1. Chemical parameters and enzyme activity assay values of Antarctic soil microcosms. N: nitrogen; C: carbon; LAP: leucyl aminopeptidase; AP: Alkaline phosphatse; NAG: ß-N-acetylglucosaminidase; BG: ß-1,4-glucosidase; BX: ß-1,4-xylosidase; PO: phenol oxidase; PP: phenol peroxidase; NONE: control
Sample	Treatment	Day _Sampled	Nutrient_Source	pH	%N	%C	Sample	LAP	AP	NAG	BG	BX	PO	PP
1AX	Control	0	NONE	9.55	0.04	0.15	1AX	0.0765774	1.19205	-0.0190504	-1.76786	0.0489676	171.653	148.024
1BX	Control	0	NONE	8.41	0.05	0.17	1BX	0.145363	-0.643976	-0.145973	-2.25567	-10.4938	59.6774	235.484
1CX	Control	0	NONE	9.35	0.04	0.15	1CX	2.85076	2.08697	-0.00989953	-1.68564	-0.0485177	247.661	202.097
2AX	Control	0	NONE	9.96	0.03	0.14	2AX	0.225186	2.10883	-0.0142876	-2.14472	0.129164	239.355	189.355
1AY	Glucose	15	Carbon	9.79	0.05	0.69	1AY	1.22226	0.489302	-0.0171306	-3.63202	-0.280804	323.831	83.5484
1BY	Glucose	15	Carbon	8.81	0.04	0.36	1BY	1.27564	0.198497	-0.00992768	-3.14501	-0.150173	145.726	479.919
1CY	Glucose	15	Carbon	9.04	0.05	0.69	1CY	-0.268118	-0.137047	-0.0201705	-3.17347	-0.168375	183.548	87.5806
1AZ	Glucose	30	Carbon	7.41	0.04	1.46	1AZ	-0.0717593	0.32544	-0.0204123	-4.63482	-0.0456089	428.548	305.484
1BZ	Glucose	30	Carbon	5.69	0.04	1.71	1BZ	-30.2664	382.786	-0.0348528	-0.776152	-0.452014	69.1532	153.468
1CZ	Glucose	30	Carbon	5.76	0.06	1.78	1CZ	-36.4852	363.446	-0.0337384	-2.11686	-0.52036	102.419	6.41129
1AW	Glucose	45	Carbon	5.41	0.05	1.94	1AW	-0.999511	12.5164	-0.0465878	-9.09891	-0.755699	420.323	493.226
1BW	Glucose	45	Carbon	5.86	0.07	1.23	1BW	-26.9691	405.64	-0.0345218	0.040202	-0.307081	86.0081	18.0242
1CW	Glucose	45	Carbon	9.36	0.05	2.48	1CW	0.864609	96.3089	-0.135368	-20.0916	-2.13826	27.1774	66.8952
2AY	Ammonium Chloride	15	Nitrogen	7.24	0.36	0.17	2AY	-0.830476	-0.120117	-0.0159707	-2.16462	-0.207813	124.194	152.218
2BY	Ammonium Chloride	15	Nitrogen	7.29	0.32	0.18	2BY	-0.184971	-0.988253	-0.0229679	-1.83994	-0.126623	38.6694	86.8145
2CY	Ammonium Chloride	15	Nitrogen	7.49	0.38	0.24	2CY	-0.368143	-0.657664	-0.0145479	-3.65838	-0.248682	200.484	83.5887
2AZ	Ammonium Chloride	30	Nitrogen	7.28	0.47	0.22	2AZ	-0.45678	-0.66311	-0.02114	-3.76589	-0.145632	120.842	85.8845
2BZ	Ammonium Chloride	30	Nitrogen	7.29	0.39	0.26	2BZ	-0.511015	1.1812	-0.0145669	-1.46963	-0.0976577	30.2419	30
2CZ	Ammonium Chloride	30	Nitrogen	7.11	0.41	0.26	2CZ	-0.143117	-0.334284	-0.0180075	-1.4184	-0.104017	266.29	273.065
2AW	Ammonium Chloride	45	Nitrogen	7.4	0.29	0.3	2AW	-0.0150925	-0.826649	-0.0105547	0.345422	-0.0102504	396.29	130.04
2BW	Ammonium Chloride	45	Nitrogen	7.28	0.51	0.34	2BW	0.0100308	-1.08298	-0.0164555	-1.43161	0.00646902	278.226	159.516
2CW	Ammonium Chloride	45	Nitrogen	7.24	0.43	0.21	2CW	-0.68021	-0.790488	-0.0229516	-3.37171	-0.346087	42.9032	91.4919
3AY	Glycine	15	Carbon and Nitrogen	8.09	0.21	0.18	3AY	-0.0351563	-0.680761	-0.0144091	-1.62225	-0.0247251	264.516	346.613
3BY	Glycine	15	Carbon and Nitrogen	8.21	0.23	0.17	3BY	-0.198103	-0.240898	-0.0143755	-3.00665	-0.2866	148.347	3.87097
3CY	Glycine	15	Carbon and Nitrogen	8.21	0.25	0.19	3CY	0.471421	-0.615645	-0.0172715	-6.71214	-0.290194	88.3468	322.097
3AZ	Glycine	30	Carbon and Nitrogen	7.88	0.79	0.27	3AZ	-0.522793	-4.12191	-0.0381408	-5.17455	-0.343038	8.95161	121.976
3BZ	Glycine	30	Carbon and Nitrogen	8.01	0.74	0.12	3BZ	-0.50596	-1.74948	-0.0198378	-4.41975	-0.388695	211.613	46.129
3CZ	Glycine	30	Carbon and Nitrogen	8.05	0.65	0.26	3CZ	0.79357	-0.535299	-0.0170945	-3.2885	-0.28548	386.613	126.935
3AW	Glycine	45	Carbon and Nitrogen	7.79	0.81	0.2	3AW	-0.204924	-3.92224	-0.0316267	-7.26003	-0.588981	80	130.968
3BW	Glycine	45	Carbon and Nitrogen	7.61	1.23	0.2	3BW	-0.732832	-3.76697	-0.0390334	-5.41573	-0.437339	58.0645	88.0645
3CW	Glycine	45	Carbon and Nitrogen	7.92	0.77	0.17	3CW	-0.63467	-2.51641	-0.0355982	-4.14237	-0.392438	142.419	86.6532
4AY	Water	15	Moisture	8.48	0.05	0.15	4AY	2.04164	1.24859	-0.0145549	-2.30581	-0.0183232	47.4597	189.516
4BY	Water	15	Moisture	9.73	0.05	0.14	4BY	1.7248	3.09082	-0.0187465	-2.13022	0.184191	170.323	167.823
4CY	Water	15	Moisture	9.7	0.04	0.17	4CY	0.0370009	-0.314732	-0.0274973	-1.5044	0.0238141	214.194	177.258
4AZ	Water	30	Moisture	13.73	0.03	0.14	4AZ	7.29278	8.7272	-0.015735	-2.53908	-0.269312	64.5161	77.7419
4BZ	Water	30	Moisture	9.72	0.05	0.15	4BZ	0.192132	1.33164	-0.0161839	-2.56976	0.124228	206.452	44.879
4CZ	Water	30	Moisture	12.96	0.04	0.18	4CZ	3.93133	5.1065	-0.0164517	-3.9197	-0.0910365	129.839	148.79
4AW	Water	45	Moisture	9.57	0.04	0.17	4AW	7.4867	13.6783	-0.00738922	-1.58521	0.170799	134.032	128.226
4BW	Water	45	Moisture	13.56	0.04	0.17	4BW	0.165608	31.8509	-0.0145587	-1.39588	0.1056	64.0323	59.9194
4CW	Water	45	Moisture	9.45	0.04	0.13	4CW	0.1349	28.6118	0.000545345	-2.00378	0.0859461	335.323	129.177
