# Supplementary material for: Changes in nutrient availability substantially alter bacteria and extracellular enzymatic activities in Antarctic soils
Source: FEMS Microbiol Ecol. 2024 May 2;100(6):fiae071. doi: 10.1093/femsec/fiae071 (PMC11107947; doi:10.1093/femsec/fiae071)
Supplement: fiae071_Supplemental_Files [file fiae071_supplemental_files.zip › supp data Table_S2.xlsx]

## Sheet: Table S2
Table S2. Alpha diversity measures of Antarctic soil microcosms
Sample	Treatment	Day _Sampled	Observed	Chao1	Inverse_Simpson	gini_Simpson	Shannon	Fisher	Evenness_pielou	Dominance_core_abundance	Rarity_low_abundance	Rarity_rare_abundance
1AX	Control	0	143	176.6	11.2674	0.911249	3.76097	49.6202	0.757825	0.741627	0.0586124	0.0956938
1BX	Control	0	156	190.895	17.9167	0.944186	4.03716	56.5396	0.79946	0.727273	0.062201	0.104067
1CX	Control	0	146	216.8	11.4716	0.912828	3.75167	51.1794	0.752801	0.764354	0.0717703	0.0885167
2AX	Control	0	140	173.387	8.44628	0.881605	3.59525	48.0832	0.727542	0.729665	0.0550239	0.130383
1AY	Carbon	15	150	189.844	30.2946	0.966991	4.14455	53.2932	0.82715	0.748804	0.0610048	0.0825359
1BY	Carbon	15	161	213.784	29.3876	0.965972	4.15114	59.3153	0.816929	0.769139	0.0753589	0.0944976
1CY	Carbon	15	158	248.048	33.9039	0.970505	4.23957	57.6421	0.83743	0.747608	0.0741627	0.0909091
1AZ	Carbon	30	155	197.088	39.4411	0.974646	4.28486	55.9921	0.849593	0.722488	0.0645933	0.0921053
1BZ	Carbon	30	108	151	7.02225	0.857595	3.11715	33.027	0.665754	0.736842	0.0514354	0.200957
1CZ	Carbon	30	155	233.964	20.6249	0.951515	4.02572	55.9921	0.798211	0.739234	0.0801435	0.13756
1AW	Carbon	45	113	152.808	7.06341	0.858425	3.10224	35.2219	0.656228	0.779904	0.0550239	0.143541
1BW	Carbon	45	88	148.2	2.76519	0.638361	2.16752	24.8132	0.48411	0.907895	0.0514354	0.0490431
1CW	Carbon	45	78	134.438	2.11856	0.527981	1.75385	21.0413	0.402562	0.848086	0.0514354	0.108852
2AY	Nitrogen	15	121	138.55	27.9737	0.964252	4.05178	38.8536	0.844861	0.697368	0.0322967	0.184211
2BY	Nitrogen	15	25	25.2	10.5974	0.905637	2.55987	4.84908	0.79527	0.453349	0.00239234	0.511962
2CY	Nitrogen	15	152	199.517	25.0321	0.960051	4.10895	54.3652	0.817884	0.736842	0.0633971	0.11244
2AZ	Nitrogen	30	11	11	4.08291	0.755077	1.63635	1.78885	0.682413	0.0586124	0.00119617	0.616029
2BZ	Nitrogen	30	23	23.5	9.53499	0.895123	2.42279	4.37418	0.772698	0.0849282	0.00358852	0.771531
2CZ	Nitrogen	30	21	22.5	5.52286	0.818934	1.9661	3.91097	0.645783	0.034689	0.00478469	0.77512
2AW	Nitrogen	45	18	19	3.72054	0.731222	1.67345	3.23903	0.578972	0.381579	0.00358852	0.20933
2BW	Nitrogen	45	15	16	6.89464	0.85496	2.07408	2.5962	0.765893	0.296651	0.00239234	0.574163
2CW	Nitrogen	45	21	21.75	5.79208	0.827351	2.08285	3.91097	0.68413	0.0813397	0.00358852	0.611244
3AY	Carbon and Nitrogen	15	37	58	1.42128	0.29641	0.929495	7.92657	0.257412	0.86244	0.0179426	0.0921053
3BY	Carbon and Nitrogen	15	181	287.241	26.6003	0.962406	4.28392	71.0801	0.824069	0.694976	0.0944976	0.126794
3CY	Carbon and Nitrogen	15	171	210.079	27.2304	0.963276	4.28817	65.0631	0.834005	0.665072	0.0657895	0.151914
3AW	Carbon and Nitrogen	30	191	251.61	51.7318	0.98067	4.59421	77.3757	0.874709	0.631579	0.0849282	0.171053
3BW	Carbon and Nitrogen	30	169	232.033	32.0095	0.968759	4.32337	63.8923	0.842778	0.692584	0.0741627	0.114833
3CW	Carbon and Nitrogen	30	182	261.081	34.1458	0.970714	4.35371	71.6969	0.836607	0.700957	0.0921053	0.141148
3AZ	Carbon and Nitrogen	45	174	225.848	38.7028	0.974162	4.41251	66.8395	0.855294	0.660287	0.0705742	0.126794
3BZ	Carbon and Nitrogen	45	165	210	35.7309	0.972013	4.34484	61.5827	0.850938	0.67823	0.0657895	0.113636
3CZ	Carbon and Nitrogen	45	181	244.278	39.2242	0.974506	4.43973	71.0801	0.854041	0.656699	0.0813397	0.125598
4AY	Water	15	162	205.676	34.9343	0.971375	4.27291	59.8782	0.839868	0.729665	0.0657895	0.118421
4BY	Water	15	150	226.25	17.0421	0.941322	3.91858	53.2932	0.782052	0.777512	0.0729665	0.09689
4CY	Water	15	123	154.538	26.1133	0.961705	3.90168	39.7848	0.810792	0.755981	0.0490431	0.076555
4AZ	Water	30	126	175.214	9.3623	0.893189	3.46608	41.1991	0.716682	0.741627	0.0633971	0.0681818
4BZ	Water	30	125	178.455	18.824	0.946876	3.76406	40.7253	0.779581	0.708134	0.0586124	0.0909091
4CZ	Water	30	110	186.562	6.39195	0.843553	3.06452	33.8981	0.651958	0.785885	0.0598086	0.0669856
4AW	Water	45	112	148.12	8.4314	0.881396	3.25596	34.7784	0.690041	0.803828	0.0514354	0.0657895
4BW	Water	45	113	168.25	6.0384	0.834393	3.02735	35.2219	0.640386	0.789474	0.062201	0.0849282
4CW	Water	45	112	133.25	8.28606	0.879315	3.34207	34.7784	0.70829	0.782297	0.041866	0.0550239
