# Supplementary material for: Changes in nutrient availability substantially alter bacteria and extracellular enzymatic activities in Antarctic soils
Source: FEMS Microbiol Ecol. 2024 May 2;100(6):fiae071. doi: 10.1093/femsec/fiae071 (PMC11107947; doi:10.1093/femsec/fiae071)
Supplement: fiae071_Supplemental_Files [file fiae071_supplemental_files.zip › supp data Table_S3.xlsx]

## Sheet: Table S3
Table S3. Summary of pairwise PERMANOVA statistics for effect of moisture and nutrient addition as explanatory variables on ASV abundance in different Antarctic soil microcosms.
Groups	measure	F	R2	p.value	p.adjusted	Significance
Carbon vs NONE	bray	4.24846	0.278615	0.017	0.0188889	*
Carbon vs Nitrogen	bray	5.88971	0.269063	0.001	0.0025	**
Carbon vs Carbon and Nitrogen	bray	4.20095	0.207958	0.013	0.0175	*
Carbon vs Water	bray	6.67529	0.294386	0.001	0.0025	**
NONE vs Nitrogen	bray	3.92363	0.262914	0.014	0.0175	*
NONE vs Carbon and Nitrogen	bray	1.76679	0.138389	0.125	0.125	ns
NONE vs Water	bray	7.79628	0.414778	0.003	0.005	**
Nitrogen vs Carbon and Nitrogen	bray	6.04626	0.274253	0.001	0.0025	**
Nitrogen vs Water	bray	7.32068	0.313914	0.001	0.0025	**
Carbon and Nitrogen vs Water	bray	7.19422	0.310173	0.002	0.004	**
